# Supplementary material for: Data on taxa composition of freshwater zooplankton and meiobenthos across Arctic regions of Russia
Source: Data Brief. 2021 May 15;36:107112. doi: 10.1016/j.dib.2021.107112 (PMC8141663; doi:10.1016/j.dib.2021.107112)
Supplement: Supplementary file 1 [file mmc1.xls]

## Sheet: Лист1
Regions		I	II	III	IV	V	VI	VII
R o t i f e r a: M o n o g o n o n t a
Notommata allantois Wulfert, 1935	Notommatidae		+	+
N. copeus Ehrenberg, 1834	Notommatidae	+[2]				+
N. cyrtopus Gosse, 1886	Notommatidae			+				+
Notommata sp.	Notommatidae			+
Pleurotrochopsis multispinosa Fadeev, 1925	Notommatidae		+
Pleurotrocha petromyzon Ehrenberg, 1830	Notommatidae		+
Cephalodella fluviatilis (Zawadowsky, 1926)	Notommatidae			+			+
C. gibba (Ehrenberg, 1832)	Notommatidae	+[2]	+	+		+	+	+
C. megalocephala (Glasscott, 1893)	Notommatidae						+	+
C. rigida Donner, 1949	Notommatidae			+
Monommata actices Myers, 1930	Notommatidae			+
M. dentata Wulfert, 1940	Notommatidae			+
M. longiseta (Müller, 1786)	Notommatidae							+
Monommata sp.	Notommatidae					+	+
Resticula sp.	Notommatidae			+	+
Eothinia elongata (Ehrenberg, 1832)	Notommatidae		+	+		+
Eosphora najas Ehrenberg, 1830	Notommatidae						+
Eosphora sp.	Notommatidae				+	+
Trichocerca (Diurella) collaris (Rousselet, 1896)	Trichocercidae					+
T. (D.) insignis (Herrick, 1885)	Trichocercidae			+
T. (D.) parvula Carlin, 1939	Trichocercidae			+
T. (D.) porcellus (Gosse, 1886)	Trichocercidae		+	+		+	+
T. (D.) relicta Donner, 1950	Trichocercidae			+
T. (D.) similis (Wierzejski, 1893)	Trichocercidae		+
T. (D.) tenuior (Gosse, 1886)	Trichocercidae							+
T. (Trichocerca) agnata Wulfert, 1939	Trichocercidae		+	+
T. (T.) bicristata (Gosse, 1887)	Trichocercidae		+	+		+
T. (T.) capucina (Wierzejski et Zacharias, 1839)	Trichocercidae		+					+
T. (T.) cylindrica (Imhof, 1891)	Trichocercidae		+	+			+	+
T. (T.) elongata (Gosse, 1886)	Trichocercidae	+[2]	+	+			+	+
T. (T.) iernis (Gosse, 1887)	Trichocercidae		+
T. (T.) lata (Jennings, 1894)	Trichocercidae					+
T. (T.) longiseta (Schrank, 1820)	Trichocercidae		+	+	+	+	+	+
T. (T.) marina (Daday, 1890)	Trichocercidae		+
T. (T.) pusilla (Lauterborn, 1898)	Trichocercidae					+[8]		+
T. (T.) rattus (Müller, 1776)	Trichocercidae		+	+	+	+		+
T. (T.) rosea (Stenroos, 1898)	Trichocercidae		+			+
T. (T.) stylata (Gosse, 1851)	Trichocercidae						+
T. (T.) vargai Wulfert, 1961	Trichocercidae			+
Gastropus stilifer Imhof, 1891	Gastropodidae	+[3]	+	+	+	+[8]	+
G. hyptopus (Ehrenberg, 1838), a	Gastropodidae			+			+	+
G. minor (Rousselet, 1892), a	Gastropodidae			+			+
Ascomorpha ecaudis Perty, 1850	Gastropodidae		+	+		+[8]
A. saltans Bartsch, 1870	Gastropodidae					+[8]
Ascomorpha sp.	Gastropodidae	+[3]
Synchaeta grandis Zacharias, 1893	Synchaetidae	+[2, 3]	+	+		+[8]
S. kitina Rousselet, 1902	Synchaetidae		+	+
S. lakowitziana Lucks, 1912	Synchaetidae			+		+
S. oblonga Ehrenberg, 1831	Synchaetidae		+	+		+[8]	+
S. pectinata Ehrenberg, 1832	Synchaetidae		+	+	+	+	+	+
S. stylata Wierzejski, 1893	Synchaetidae	+[2, 3]				+[8]
S. tremula (Müller, 1786)	Synchaetidae			+
Synchaeta sp.	Synchaetidae	+[2, 3]		+			+
Polyarthra dissimulans Nipkow, 1952	Synchaetidae		+
P. dolychoptera Idelson, 1925	Synchaetidae	+[2, 3]	+	+		+[8]	+	+
P. euryptera Wierzejski, 1891	Synchaetidae		+	+
P. longiremis Carlin, 1943	Synchaetidae	+[3]		+
P. luminosa Kutikova, 1962	Synchaetidae		+	+
P. major Burckhardt, 1900	Synchaetidae		+	+	+	+	+
P. minor Voigt, 1904	Synchaetidae	+[2]
P. remata Skorikov, 1896	Synchaetidae			+
P. vulgaris Carlin, 1943	Synchaetidae	+[3]	+	+			+	+
Ploesoma lenticulare Herrick, 1885	Synchaetidae		+			+
P. triacanthum (Bergendal, 1892)	Synchaetidae					+
P. truncatum (Levander, 1894)	Synchaetidae	+[2, 3]				+[8]	+
Ploesoma sp.	Synchaetidae			+[5]
Bipalpus hudsoni (Imhof, 1891)	Synchaetidae	+[2, 3]	+	+	+	+	+
Lindia sp.	Lindiidae			+		+	+
Dicranophorus esox Hauer, 1938	Dicranophoridae			+	+
D. forcipatus (Müller, 1786)	Dicranophoridae		+	+		+	+
D. grandis (Ehrenberg, 1832)	Dicranophoridae						+	+
D. luetkeni (Bergendal, 1892)	Dicranophoridae						+
D. robustus Harring et Myers, 1928	Dicranophoridae		+	+
Dicranophorus sp.	Dicranophoridae
Paradicranophorus hudsoni (Glascott, 1893)	Dicranophoridae							+
Itura viridis (Stenroos, 1898)	Dicranophoridae		+
Itura sp.	Dicranophoridae		+	+
Aspelta angusta Harring et Myers, 1928	Dicranophoridae		+	+			+
Aspelta sp.	Dicranophoridae		+	+
Asplanchna girodi Guerne, 1888	Asplanchnidae			+			+
A. herricki Guerne, 1888	Asplanchnidae	+[3]	+		+	+
A. priodonta Gosse, 1850	Asplanchnidae	+[2, 3]	+	+	+	+	+	+
Asplanchnopus hyalinus (Harring, 1913)	Asplanchnidae							+
A. multiceps (Schrank, 1793)	Asplanchnidae						+
Harringia eupoda (Gosse, 1887)	Asplanchnidae		+					+
Lecane (Lecane) aspasia Myers, 1917	Lecanidae			+
L. (L.) depressa (Bryce, 1891)	Lecanidae						+
L. (L.) flexilis (Gosse, 1886)	Lecanidae				+
L. (L.) intrasinuata (Olofsson, 1917)	Lecanidae			+		+	+
L. (L.) levistyla (Olofsson, 1917)	Lecanidae				+		+
L. (L.) luna (Müller, 1776)	Lecanidae	+[2]	+	+	+	+	+
L. (L.) mira (Murray, 1913)	Lecanidae			+		+
L. (L.) stichaea Harring, 1913	Lecanidae		+	+				+
L. (L.) tenuiseta Harring, 1914	Lecanidae					+[8]
L. (L.) ungulata (Gosse, 1887)	Lecanidae	+[2]					+	+
L. (Monostyla) bulla (Gosse, 1886)	Lecanidae			+		+[8]	+
L. (M.) crenata (Harring, 1913)	Lecanidae			+				+
L. (M.) lunaris (Ehrenberg, 1832)	Lecanidae	+[2]	+	+	+	+	+	+
L. (M.) scutata (Harring et Myers, 1926)	Lecanidae						+
Proales daphnicola Thompson, 1892	Proalidae			+
Proales sp.	Proalidae			+	+		+
Epiphanes brachionus (Ehrenberg, 1837)	Epiphanidae			+			+
Trichotria pocillum (Müller, 1776)	Trichotriidae	+[2]	+	+	+	+	+
T. similis (Stenroos, 1898)	Trichotriidae		+	+		+	+
T. tetractis (Ehrenberg, 1830)	Trichotriidae		+	+	+	+	+	+
T. truncata (Whitelegge, 1889)	Trichotriidae	+[3]	+	+	+	+[8]	+	+
Mytilina bicarinata (Perty, 1850)	Mytilinidae					+[8]		+
M. mucronata (Müller, 1773)	Mytilinidae		+	+	+	+	+	+
M. trigona (Gosse, 1851)	Mytilinidae					+[8]
M. ventralis (Ehrenberg, 1832)	Mytilinidae			+	+	+	+	+
M. videns (Levander, 1894)	Mytilinidae			+
Lophocharis naias Wulfert, 1942	Mytilinidae		+
L. oxysternon (Gosse, 1851)	Mytilinidae			+
L. rubens Wulfert, 1939	Mytilinidae			+
L. salpina (Ehrenberg, 1834)	Mytilinidae		+	+	+
Colurella colurus (Ehrenberg, 1830)	Colurellidae						+
C. obtusa (Gosse, 1886)	Colurellidae						+
C. uncinata (Müller, 1773)	Colurellidae			+			+
Lepadella ovalis (Müller, 1786)	Colurellidae		+	+	+		+	+
L. patella (Müller, 1773)	Colurellidae		+			+[8]	+	+
Euchlanis alata Voronkov, 1911	Euchlanidae	+[2]				+	+
E. dapidula Parise, 1963	Euchlanidae						+
E. deflexa Gosse, 1851	Euchlanidae	+[2]	+	+	+	+	+
E. dilatata Ehrenberg, 1832	Euchlanidae	+[2]	+	+	+	+	+	+
E. d. lucksiana Hauer, 1930	Euchlanidae					+	+
E. incisa Carlin, 1939	Euchlanidae		+			+	+
E. lyra Hudson, 1886	Euchlanidae	+[2]		+		+	+
E. meneta Myers, 1930	Euchlanidae	+[3]				+	+	+
E. myersi Kutikova, 1959	Euchlanidae					+[8]	+
E. oropha Gosse, 1887	Euchlanidae			+
E. proxima Myers, 1930, b	Euchlanidae						+
E. triquetra Ehrenberg, 1838	Euchlanidae	+[2]	+	+		+		+
Dipleuchlanis propatula (Gosse, 1886)	Euchlanidae							+
Manfredium eudactylotum (Gosse, 1886)	Euchlanidae		+
Brachionus angularis Gosse, 1851	Brachionidae		+	+		+[8]
B. bennini Leissling, 1924	Brachionidae					+[8]
B. calyciflorus Pallas, 1766	Brachionidae		+	+		+[8]	+
B. diversicornis (Daday, 1883)	Brachionidae					+[8]	+
B. nilsoni Ahlstrom, 1940	Brachionidae		+	+			+
B. quadridentatus Hermann, 1783	Brachionidae		+	+		+[8]	+	+
B. urceus (Linnaeus, 1758)	Brachionidae			+		+[8]
Platyias quadricornis (Ehrenberg, 1832)	Brachionidae		+	+		+[8]	+	+
Plationus patulus (Müller, 1786)	Brachionidae					+[8]
Keratella cochlearis (Gosse, 1851)	Brachionidae	+[2, 3]	+	+	+	+[8]	+	+
K. cruciformis (Thompson, 1892)	Brachionidae			+			+
K. hiemalis Carlin, 1943	Brachionidae			+[6]		+
K. irregularis (Lauterborn, 1898)	Brachionidae			+			+
K. mixta (Oparina-Charitonova, 1925)	Brachionidae				+
K. paludosa (Lucks, 1912)	Brachionidae			+
K. quadrata (Müller, 1786)	Brachionidae	+[3]	+	+		+	+
K. serrulata (Ehrenberg, 1838)	Brachionidae		+	+		+	+	+
K. testudo (Ehrenberg, 1832)	Brachionidae			+			+
Kellicottia longispina (Kellicott, 1879)	Brachionidae	+[2, 3]	+	+	+	+	+	+
Notholca acuminata (Ehrenberg, 1832)	Brachionidae			+		+	+	+
N. caudata Carlin, 1943	Brachionidae	+[3]	+	+		+[8]	+
N. cinetura Skorikov, 1914	Brachionidae					+[8]
N. foliacea (Ehrenberg, 1838)	Brachionidae			+		+[8]
N. intermedia Voronkov, 1917	Brachionidae					+[8]
N. labis Gosse, 1887	Brachionidae		+		+	+	+
N. squamula (Müller)	Brachionidae		+	+		+[8]	+	+
Anuraeopsis fissa (Gosse, 1851)	Brachionidae						+
Ptygura sp.	Flosculariidae						+
Conochilus hippocrepis (Schrank, 1803)	Conochilidae	+[2]	+			+	+
C. unicornis Rousselet, 1892	Conochilidae	+[2, 3]	+	+	+	+	+	+
Conochiloides sp.	Conochilidae					+[8]
Testudinella elliptica (Ehrenberg, 1834)	Testudinellidae							+
T. incisa (Ternetz, 1892)	Testudinellidae							+
T. mucronata (Gosse, 1886)	Testudinellidae		+					+
T. patina (Hermann, 1783)	Testudinellidae		+	+	+	+	+	+
T. reflexa (Gosse, 1887)	Testudinellidae			+
Pompholux sulcata Hudson, 1885	Testudinellidae	+[3]
Filinia longiseta (Ehrenberg, 1834)	Filiniidae	+[3]	+	+		+[8]	+
F. terminalis (Plate, 1886)	Filiniidae			+	+	+[8]	+
F. major (Colditz, 1914)	Filiniidae			+			+
Trochosphaera solstitialis Thorpe, 1872	Trochosphaeridae		+
Collotheca mutabilis (Hudson, 1885)	Collothecidae					+[8]	+
R o t i f e r a: B d e l l o i d a
Macrotrachela quadricornifera Milne, 1886	Philodinidae						+
Rotaria cf. rotatoria (Pallas, 1766)	Philodinidae							+
Dissotrocha cf. aculeata (Ehrenberg, 1832)	Philodinidae					+
C l a d o c e r a: C t e n o p o d a
Diaphanosoma (Diaphanosoma) brachyurum (Liévin, 1848) s.str.	Sididae	+[3]	+	+		+	+
D. (D.) pseudodubium Korovchinsky, 2000	Sididae					+
Latona setifera (O.F. Müller, 1776)	Sididae					+
Limnosida frontosa Sars, 1862	Sididae	+[3]	+	+		+	+
Sida crystallina O.F. Müller, 1776 emend. Korovchinsky, 1979	Sididae	+	+	+		+	+
S. c. ortiva Korovchinsky, 1979	Sididae					+
Holopedium gibberum Zaddach, 1855	Holopediidae	+		+	+	+	+
C l a d o c e r a: A n o m o p o d a
Ceriodaphnia cf. dubia Richard, 1894	Daphniidae	+		+
C. laticaudata P.E. Müller, 1867	Daphniidae					+[8]
C. megops Sars, 1862	Daphniidae			+
C. cf. quadrangula (O.F. Müller, 1785)	Daphniidae	+	+	+[5, 6]		+	+
C. pulchella Sars, 1862	Daphniidae	+	+	+		+
Ceriodaphnia sp.	Daphniidae	+
Daphnia (Daphnia) cristata Sars, 1862	Daphniidae	+[3]	+	+		+	+	+
D. (D.) cucullata Sars, 1862	Daphniidae		+	+			+
D. (D.) galeata Sars, 1864	Daphniidae		+	+	+	+
D. (D.) longiremis Sars, 1862	Daphniidae	+[3]	+	+	+	+[8]	+
D. (D.) longispina (O.F. Müller, 1785)	Daphniidae	+	+	+		+	+
D. (D.) middendorffiana Fischer, 1851	Daphniidae			+		+[8]	+	+
D. (D.) pulex Leydig, 1860	Daphniidae		+	+	+	+	+	+
D. (D.) pulicaria Forbes, 1893	Daphniidae			+
Scapholeberis mucronata (O.F. Müller, 1776)	Daphniidae	+	+	+		+	+	+
Simocephalus expinosus (De Geer, 1778)	Daphniidae		+	+		+
S. cf. serrulatus (Koch, 1841)	Daphniidae		+			+
S. cf. vetulus (O.F. Müller, 1776)	Daphniidae		+	+		+	+
Ilyocriptus acutifrons Sars, 1862	Ilyocryptidae			+	+
I. agilis Kurz, 1874	Ilyocryptidae			+
I. sordidus (Liévin, 1848)	Ilyocryptidae		+			+[8]
Ophryoxus gracilis Sars, 1862	Ophryoxidae			+		+
O. kolymensis Smirnov, 1992	Ophryoxidae					+
Drepanothrix dentata (Euren, 1861)	Macrothricidae			+
Lathonura rectirostris (O.F. Müller, 1785)	Macrothricidae			+[6]		+	+
Macrothrix hirsuticornis Norman et Brady, 1867	Macrothricidae		+	+	+	+[8]	+
M. laticornis (Jurine, 1820)	Macrothricidae		+	+
Streblocerus serricaudatus (Fischer, 1849)	Macrothricidae					+
Bosmina (Bosmina) longirostris (O.F. Müller, 1785)	Bosminidae	+	+	+	+	+	+	+
B. (Eubosmina) cf. longispina Leydig, 1860	Bosminidae	+	+	+		+	+	+
B. (E.) cf. coregoni Baird, 1857	Bosminidae	+	+	+	+
Bosminopsis deitersi Richard, 1895	Bosminidae						+
Eurycercus (Eurycercus) cf. lamellatus (O.F. Müller, 1776)	Eurycercidae	+	+	+	+	+	+	+
E. (E.) macracanthus Frey, 1973	Eurycercidae		+
E. (Teretifrons) glacialis Lilljeborg, 1887	Eurycercidae	+[3]		+
Acroperus angustatus Sars, 1863	Chydoridae					+
A. harpae (Baird, 1834)	Chydoridae	+	+	+	+	+	+	+
Alonopsis elongatus Sars, 1862	Chydoridae	+	+	+	+	+	+
Alona affinis (Leydig, 1860)	Chydoridae	+	+	+	+	+	+	+
A. guttata Sars, 1862	Chydoridae	+	+	+	+	+	+	+
A. intermedia Sars, 1862	Chydoridae	+[2]	+	+		+
A. quadrangularis (O.F. Müller, 1785)	Chydoridae	+	+	+	+	+	+
Coronatella rectangula (Sars, 1862)	Chydoridae	+	+	+	+	+	+
Flavalona rustica (Scott, 1895), с	Chydoridae	+			+
F. costata (Sars, 1862)	Chydoridae	+	+	+		+
Camptocercus fennicus Stenroos, 1898	Chydoridae	+				+
C. rectirostris Sars, 1862	Chydoridae	+		+		+
Camptocercus sp.	Chydoridae					+
Graptoleberis testudinaria (Fischer, 1851)	Chydoridae	+	+	+[6]	+	+
Kurzia latissima (Kurz, 1875)	Chydoridae					+[8]
Leydigia acanthocercoides (Fischer, 1854)	Chydoridae	+
L. leydigi (Schödler, 1863)	Chydoridae	+	+	+		+[8]
Monospilus dispar (Sars, 1862)	Chydoridae	+	+
Oxyurella tenuicaudis (Sars, 1862)	Chydoridae		+	+
Rhynchotalona falcata (Sars, 1862)	Chydoridae	+	+		+
R. latens (Sarmaja-Korjonen, Hakojarvi & Korhola, 2000)	Chydoridae	+
Alonella excisa (Fischer, 1854)	Chydoridae	+	+	+	+	+	+	+
A. exigua (Lilljeborg, 1901)	Chydoridae	+	+	+		+	+
A. nana (Baird, 1850)	Chydoridae	+	+	+		+	+
Anchistropus emarginatus Sars, 1862	Chydoridae					+
Chydorus cf. biovatus Frey, 1985	Chydoridae					+
C. sphaericus (O.F. Müller, 1785) s.lat.	Chydoridae	+	+	+	+	+	+	+
C. gibbus Sars, 1891	Chydoridae	+[3]	+
C. ovalis Kurz, 1875	Chydoridae		+				+
Disparalona rostrata (Koch, 1841)	Chydoridae	+	+	+		+[8]
Picripleuroxus striatus (Schödler, 1863)	Chydoridae	+[3]				+
Pleuroxus aduncus (Jurine, 1820)	Chydoridae		+	+			+
P. trigonellus (O.F. Müller, 1785)	Chydoridae	+	+			+	+
P. truncatus (O.F. Müller, 1785)	Chydoridae	+	+	+		+
P. uncinatus Baird, 1850	Chydoridae	+	+	+		+[8]
Pseudochydorus globosus (Baird, 1843)	Chydoridae		+			+[8]	+
C l a d o c e r a: H a p l o p o d a
Leptodora kindtii Focke, 1844	Leptodoridae	+[2, 3]	+	+		+[8]	+
C l a d o c e r a: O n y c h o p o d a
Bythotrephes arcticus Lilljeborg, 1901	Cercopagidae		+	+
B. cederstroemi Schödler, 1863	Cercopagidae	+[3]				+	+
Bythotrephes sp.	Cercopagidae	+[3]		+		+[8]		+
Polyphemus pediculus (Linnaeus, 1761)	Polyphemidae	+	+	+		+	+	+
C o p e p o d a: C a l a n o i d a
Limnocalanus macrurus Sars, 1863	Centropagidae					+	+
L. johanseni Marsh, 1920	Centropagidae						+
Acartia (Acanthacartia) bifilosa (Giesbrecht, 1881)	Acartiidae						+
A. (Acartiura) longiremis (Lilljeborg, 1853)	Acartiidae						+
Drepanopus bungei Sars, 1898	Clausocalanidae						+
Senecella calanoides Juday, 1923	Aetideidae						+
S. siberica Vyshkvartzeva, 1994	Aetideidae					+	+
Eurytemora affinis (Poppe, 1880)	Temoridae			+			+
E. arctica Wilson M.S. & Tash, 1966	Temoridae						+
E. bilobata Akatova, 1949	Temoridae						+
E. canadensis Marsh, 1920	Temoridae						+
E. foveola Johnson M.W., 1961	Temoridae						+
E. gracilicauda Akatova, 1949	Temoridae		+				+
E. gracilis (Sars, 1898)	Temoridae			+		+[8]	+
E. lacustris (Poppe, 1887)	Temoridae		+	+	+		+
E. raboti Richard, 1897	Temoridae						+
Heterocope appendiculata Sars, 1863	Temoridae	+[3]	+	+	+	+	+	+
H. borealis (Fischer, 1851)	Temoridae	+[3]		+	+	+	+
H. saliens (Lilljeborg, 1862)	Temoridae			+				+
Diaptomus glacialis Lilljeborg, 1889	Diaptomidae			+			+
Eudiaptomus gracilis (Sars, 1863)	Diaptomidae	+[2, 3]	+	+	+	+	+	+
E. graciloides (Lilljeborg, 1888)	Diaptomidae	+[3]	+	+	+	+	+
E. vulgaris (Schmeil, 1898)	Diaptomidae		+					+
Acanthodiaptomus denticornis Wierzejski, 1887	Diaptomidae	+[3]		+[7]		+
A. tibetanus (Daday, 1907)	Diaptomidae					+
Arctodiaptomus (Arctodiaptomus) dentifer (Smirnov, 1928)	Diaptomidae						+
A. (A.) wierzejskii (Richard, 1888)	Diaptomidae			+
A. (Rhabdodiaptomus) acutilobatus (Sars, 1903)	Diaptomidae			+[6, 7]		+	+
A. (R.) bacillifer (Koelbel, 1885)	Diaptomidae			+		+[8]
A. (R.) novosibiricus Kiefer, 1971	Diaptomidae						+
Mixodiaptomus theeli (Lilljeborg, 1889)	Diaptomidae			+		+	+	+
M. incrassatus (Sars, 1903)	Diaptomidae						+
Leptodiaptomus angustilobus (Sars, 1898)	Diaptomidae					+	+	+
Neutrodiaptomus pachypoditus (Rylov, 1925)	Diaptomidae					+	+
N. incongruens (Poppe, 1888)	Diaptomidae						+
C o p e p o d a: H a r p a c t i c o i d a
Microsetella norvegica (Boeck, 1865)	Ectinosomatidae				+		+
Pseudobradya arctica (Olofsson, 1917)	Ectinosomatidae						+
P. major (Olofsson, 1917)	Ectinosomatidae						+
Tachidius discipes Giesbrecht, 1881	Tachidiidae		+	+			+
T. shpitzbergensis Olofsson, 1917	Tachidiidae						+
Microarthridion littorale Poppe, 1881	Tachidiidae		+	+			+
Geeopsis incisipes (Klie, 1913)	Tachidiidae		+
Nitocra spinipes Boeck, 1865	Ameiridae		+	+
Mesochra lilljeborgi Boeck, 1865	Canthocamptidae		+
M. rapiens (Schmeil, 1894)	Canthocamptidae		+	+
Mesochra sp.	Canthocamptidae						+
Canthocamptus cf. staphylinus (Jurine, 1820)	Canthocamptidae		+	+			+
C. glacialis Lilljeborg, 1902	Canthocamptidae				+		+
Pesceus schmeili (Mrazek, 1893)	Canthocamptidae		+	+	+	+	+
Bryocamptus (Bryocamptus) vejdovskyi (Mrazek, 1893)	Canthocamptidae			+	+		+	+
B. (Rheocamptus) zchokkei komi Borutzky, 1962	Canthocamptidae			+
B. (Arcticocamptus) arcticus (Lilljeborg, 1902)	Canthocamptidae			+
B. (A.) cuspidatus (Schmeil, 1893)	Canthocamptidae	+[4]			+
B. (A.) krochini Borutzky, 1951	Canthocamptidae			+	+	+
Maraenobiotus brucei (Richard, 1898)	Canthocamptidae			+[5]	+		+	+
M. cf. insignipes (Lilljeborg, 1902)	Canthocamptidae			+		+
Attheyella crassa (Sars, 1862)	Canthocamptidae		+
Neomrazekiella nordenskioldi (Lilljeborg, 1902)	Canthocamptidae			+	+		+	+
N. northumbrica trisetosa Chappuis, 1929	Canthocamptidae		+	+	+		+
Moraria duthiei (Scott, 1896)	Canthocamptidae		+	+	+		+
M. mrazeki Scott, 1903	Canthocamptidae		+	+	+	+	+
Epactophanes richardi Mrazek, 1893	Canthocamptidae			+	+	+
Onychocamptus mohammed (Blanchard et Richard, 1891)	Laophontidae			+
Nanopus palustris Brady, 1880	Nannopodidae						+
Harpacticus uniremis Krøyer in Gaimard, 1842-1845	Harpacticidae						+
C o p e p o d a: C y c l o p o i d a
Macrocyclops albidus (Jurine)	Cyclopidae	+[2]	+	+		+	+	+
Eucyclops (Eucyclops) serrulatus (Fischer, 1851)	Cyclopidae	+[2, 3]	+	+	+	+	+	+
E. (Denticyclops) macruroides (Lilljeborg, 1901)	Cyclopidae		+	+		+	+
E. (D.) denticulatus (Graeter, 1903)	Cyclopidae		+	+		+
E. (Macrurocyclops) macrurus (Sars, 1863)	Cyclopidae		+	+				+
E. (Speratocyclops) speratus (Lilljeborg, 1901)	Cyclopidae			+			+
E. (S. ) arcanus Alekseev, 1990	Cyclopidae						+
Paracyclops affinis (Sars)	Cyclopidae			+
P. fimbriatus (Fischer, 1853) s. lat.	Cyclopidae	+[2]	+	+	+	+[8]	+	+
Cyclops abyssorum Sars, 1863 s. lat.	Cyclopidae			+			+	+
C. furcifer Claus, 1857	Cyclopidae			+			+
C. insignis Claus, 1857	Cyclopidae			+		+	+
C. kolensis Lilljeborg, 1901	Cyclopidae			+		+[8]	+
C. lacustris Sars, 1863	Cyclopidae					+
C. scutifer Sars, 1863 s. lat.	Cyclopidae	+[3]	+	+	+	+	+	+
C. sibiricus Lindberg, 1950	Cyclopidae			+			+
C. strenuus Fischer, 1851 s. lat.	Cyclopidae	+[3]	+	+	+	+[8]	+	+
C. vicinus Ulhanin, 1875 s. lat.	Cyclopidae		+	+	+		+
C. v. kikuchi Smirnov, 1932	Cyclopidae						+
Megacyclops gigas (Claus, 1857)	Cyclopidae	+[3]		+			+
M. viridis (Jurine, 1820)	Cyclopidae	+[2]	+	+	+	+	+	+
Acanthocyclops cf. americanus (Marsh, 1893)	Cyclopidae						+
A. capillatus (Sars, 1863)	Cyclopidae			+[5]	+	+[8]	+
A. robustus (Sars, 1863)	Cyclopidae		+			+	+
A. venustus (Norman et Scott, 1906)	Cyclopidae			+		+	+	+
A. vernalis (Fischer, 1853)	Cyclopidae		+	+	+	+	+	+
Acanthocyclops sp.	Cyclopidae	+[2, 3]				+		+
Diacyclops abyssicola (Lilljeborg, 1901)	Cyclopidae			+		+	+
D. bicuspidatus (Claus, 1857) s. lat.	Cyclopidae		+	+		+[8]	+	+
D. bisetosus (Rehberg, 1880)	Cyclopidae			+			+
D. crassicaudis (Sars, 1863) s. lat.	Cyclopidae			+	+		+
D. nanus (Sars, 1863)	Cyclopidae			+		+
D. languidoides (Lilljeborg, 1901) s. lat.	Cyclopidae	+[3]		+		+[8]	+
D. languidus (Sars, 1863) s. lat.	Cyclopidae			+			+	+
Cryptocyclops bicolor (Sars, 1863)	Cyclopidae					+
Microcyclops varicans (Sars, 1863)	Cyclopidae			+			+
Thermocyclops oithonoides (Sars, 1863)	Cyclopidae	+[2, 3]	+			+[8]	+
T. crassus (Fischer, 1853)	Cyclopidae						+
Mesocyclops leuckarti (Claus, 1857)	Cyclopidae	+[2, 3]	+	+[5]		+	+
Table footnotes
Regions: I – the Kola Peninsula, II – the Pechora River Delta, III – the Bolshezemelskaya tundra, IV – the Polar Ural, V – the Putorana Plateau, VI – the Lena River Delta, VII – the Indigirka River Basin.
Our records are marked by +, additional records from literature are marked by +[number of Reference].
a in Datasets analyzed in [1], species were listed as Postclausa (P. hyptopus and P. minor);
b the species Euchlanis proxima was combined with E. meneta;
c Flavalona rustica tuberculata Mäemets, 1958, mentioned in [1], was combined here with Flavalona rustica.
